# Supplementary material for: Low Prevalence of HSV-1 and Helicobacter pylori in HNSCC and Chronic Tonsillitis Patients Compared to Healthy Individuals
Source: Diagnostics (Basel). 2023 May 19;13(10):1798. doi: 10.3390/diagnostics13101798 (PMC10217135; doi:10.3390/diagnostics13101798)
Supplement: Supplementary file 1 [file diagnostics-13-01798-s001.zip]

Archive with 1 entries (1 files):
- diagnostics-2394163-supplementary.pdf
